# Supplementary material for: Mechanism-based tuning of insect 3,4-dihydroxyphenylacetaldehyde synthase for synthetic bioproduction of benzylisoquinoline alkaloids
Source: Nat Commun. 2019 May 1;10:2015. doi: 10.1038/s41467-019-09610-2 (PMC6494836; doi:10.1038/s41467-019-09610-2)
Supplement: Supplementary file 4 — Source Data [file 41467_2019_9610_MOESM4_ESM.xlsx]

## Sheet: Fig. 6
Figure 6
nmol/min/mg H2O2
µM Dopa	WT	N192H	F79Y-Y80F-N192H		F79Y-Y80F
833.333	84.1		14.2
416.667	103	22.5	14.9	20.1	69.6
208.333	97	24.1	14.2	15.5	64.2
104.167	84.1	18.7	13.6	14.9	53.5
52.0833	64	11.2	10.3	12.3	39.1
26.0417	44.6	10.2	7.11	8.41	23
13.0208	25.2	6.42		5.82	11.8
6.51042		3.64		3.36	5.3
0	0.304	0.0975	0.2	0.394	0.116

## Sheet: Fig. 7a-c
Figure 7a-c
In vitro Production
µM DA
min.	WT			F79Y-Y80F			N192H			F79Y-Y80F-N192H
9	1.5	2.65	4.9	31.05	35.15	14.75	50.1	67.3	54.1	114.15	165.6	121
60	179.5	143.7	33.75	284.85	79	68.25	264.8	72.65	93.7	918.8	246.2	431.45
181	28.3	30.25	27.05	43.5	43.9	43.55	46.3	74.8	79.9	466.15	411.8	383.25
478	10.15	9.3	11.45	10.6	10.5	11.35	53.25	56.1	59.5	302.9	358.75	305.9
1440	4.65	4.7	4.2	3.55	3.65	3.3	48.35	48.2	40.3	268.4	249.25	251.4
1980	2.5	2.6	2.6	1.65	1.55	1.7	38.45	37.1	38.9	198.1	216.15	190.2
µM DHPAA
min.	WT			F79Y-Y80F			N192H			F79Y-Y80F-N192H
9	376.45	599.1	1080.15	1987.65	1948.95	1223.3	314.3	405.95	403.25	145.1	269.3	244.65
60	4353.05	3749.6	1432.6	5766.1	2271.65	2166.5	1503.05	609.95	689.7	1390.75	542.65	798.95
181	1929.5	2042.75	1865.7	2196.65	2261.2	2163.7	400.35	618.85	663.8	838.65	792.45	795.05
478	1743.15	1753.7	1792.85	1797.7	1773.7	1908.9	480.6	491.35	515.35	537.05	581.15	526.8
1440	1694.05	1658.9	1622.1	1723.25	1692.75	1641.05	423.6	410.2	364.3	360.95	337.15	331.05
1980	1556	1519.75	1486.5	1480.65	1479.55	1535.65	342.55	337	344.45	233.3	244.45	225.75
µM THP
min.	WT			F79Y-Y80F			N192H			F79Y-Y80F-N192H
9	0	0	0	0.2	0.2	0.1	0.05	0.1	0.1	0.1	0.2	0.15
60	11.85	9.9	2.2	50.3	14.35	12.6	9.5	2.45	3.35	34.4	9.05	18
181	14.5	15.75	14.2	45.6	47.2	45.3	8.45	12.9	14.15	89.65	80.9	71.7
478	21.9	20.6	24.75	52	49.5	55.1	28.25	30.05	32.05	165.8	201.3	172.15
1440	20.9	20.85	19.05	44.45	43.8	41.3	40.95	39.95	35.25	230	210.95	217.15
1980	17.55	17.1	16.95	33.1	33.05	34.9	38.95	37.85	38.9	167.55	189.2	162.9

## Sheet: Fig. 7d-f
Figure 7d-f
In vivo Production
µM DA
t (hrs.)	WT			F79Y-Y80F			N192H			F79Y-Y80F-N192H
1.42	0.496	0.434	0.416	0.866	0.752	0.698	1.43	1.3	1.268	2.092	2.042	1.942
5.37	2.342	2.15	2.062	5.558	4.824	4.53	9.942	8.75	8.492	14.768	13.884	13.668
10.58	5.858	5.252	4.814	10.596	11.892	11.292	25.55	24.446	22.668	49.682	45.19	41.714
22.55	6.188	5.214	4.958	15.472	13.138	11.8	28.94	26.024	25.056	57.418	52.462	49.372
49.78	7.37	6.574	6.452	17.942	15.31	14.576	31.814	29.474	28.424	63.702	60.37	58.5
µM DHPAA (quick)
t (hrs.)	WT	F79Y-Y80F	N192H	F79Y-Y80F-N192H
1.42	44.348	30.024	2.04	0.652
5.37	122.39	118.82	7.93	4.736
10.58	72.616	84.992	4.41	5.146
22.55	7.114	10.6	0.532	1.5
49.78	0	0	0	0
µM THP
t (hrs.)	WT			F79Y-Y80F			N192H			F79Y-Y80F-N192H
1.42	0.006	0.006	0.006	0.006	0.006	0.006	0.002	0	0.002	0	0.002	0
5.37	0.162	0.154	0.15	0.296	0.268	0.258	0.034	0.034	0.032	0.03	0.032	0.032
10.58	0.512	0.436	0.418	0.95	0.98	0.886	0.084	0.08	0.072	0.128	0.122	0.116
22.55	0.546	0.492	0.452	1.372	1.206	1.082	0.102	0.094	0.09	0.21	0.194	0.19
49.78	0.58	0.518	0.494	1.348	1.166	1.05	0.104	0.096	0.09	0.214	0.194	0.19

## Sheet: Fig. 7g-h
Figure 7g-h
In vivo reticuline
µM THP
t (hrs.)	WT				F79Y-Y80F		N192H				F79Y-Y80F-N192H
15.58	0.306	0.372			1		0.372	0.004			0.042
40	0.41	0.466	0.376	0.448	1.714	1.506	0.006	0.006	0.004	0.004	0.034	0.064
63.75	0.376	0.408	0.314	0.364	1.328	1.17	0.004	0.004	0.004	0.004	0.058	0.054
88.75	0.276	0.362	0.272	0.328	1.138	1.042	0.004	0.004	0.004	0.006	0.05	0.048
µM reticuline
t (hrs.)	WT				F79Y-Y80F		N192H				F79Y-Y80F-N192H
15.58	0	0.002			0.002		0	0			0
40	0.218	0.222	0.208	0.21	0.23	0.21	0.208	0.21	0.204	0.204	0.092	0.212
63.75	0.216	0.21	0.194	0.188	0.23	0.23	0.192	0.192	0.188	0.182	0.202	0.184
88.75	0.234	0.206	0.204	0.206	0.238	0.246	0.202	0.198	0.198	0.198	0.2	0.192

## Sheet: Fig. 9b-c
Figure 9b-c
2-step Reticuline
	Ret. Time	µM
THP-1	9.858	9.156
THP-2	9.87	9.748
THP-3	9.897	9.446
3HC-1	12.373	3.662
3HC-2	12.382	3.774
3HC-3	12.396	3.73
3HNMC-1	13.089	1.392
3HNMC-2	13.1	1.412
3HNMC-3	13.115	1.412
Reticuline-1	17.591	1.602
Reticuline-2	17.61	1.57
Reticuline-3	17.629	1.47

## Sheet: Suppl. Fig. 5
Supplementary Figure 5
µM DHPAA
t (hrs.)	WT			F79Y-Y80F			N192H			F79Y-Y80F-N192H
1.42	1.322	1.044	1.36	4.52	4.692	4.688	0.368	0.182	0.246	0.478	0.19	0.2
5.37	14.58	15.234	15.824	15.134	13.92	12.946	0.548	0.634	0.746	0.26	0.286	0.326
10.58	14.456	12.65	12.064	19.216	18.706	18.612	0.616	0.586	0.628	0.63	0.46	0.518
22.55	4.172	4.238	3.928	3.838	4.382	4.094	0.626	0.7	0.69	0.414	0.42	0.378
49.78	4.062	3.726	3.25	3.662	3.468	3.314	0.702	0.706	0.654	0.244	0.21	0.346
